# Supplementary material for: A prevalence study in Guadalajara, Mexico, comparing tuberculin skin test and QuantiFERON-TB Gold In-Tube
Source: PLoS One. 2022 Mar 10;17(3):e0264982. doi: 10.1371/journal.pone.0264982 (PMC8912134; doi:10.1371/journal.pone.0264982)
Supplement: S1 Data — (XLS) [file pone.0264982.s001.xls]

## Sheet: Hoja1
patients (1-48)	age (years)	age group (1 (1-5), 2(6-12), 3(13-16))	gender (M male, F female)	BCG vaccination (yes o no)	Viral load (ND no detection)	T Cells CD4 Lymphocyte Levels	inmune status (1(without), 2 (moderate), 3(severe) )	TB contact (1 yes, 0 no)	TST (0 negative, 1 positive)	QFTGold (1 positive, 0 negative)
1	4	1	M	yes	40	863	2	1	0	1
2	16	3	M	yes	ND	567	1	0	0	0
3	13	3	F	yes	140	659	1	0	0	0
4	6	2	M	no	30	1280	1	1	0	0
5	14	3	M	no	289	1156	1	0	0	0
6	2	1	M	no	706000	1318	1	0	0	0
7	6	2	F	no	20	1091	1	0	0	0
8	10	2	M	yes	40	465	2	1	0	0
9	3	1	F	yes	50	1819	1	0	0	0
10	4	1	F	yes	247	1433	1	0	0	0
11	15	3	F	yes	40	864	1	0	1	1
12	13	3	M	yes	ND	640	1	0	0	1
13	9	2	M	yes	40	1024	1	0	0	0
14	13	3	F	yes	40	1013	1	0	0	0
15	13	3	M	yes	105	883	1	1	0	0
16	3	1	M	yes	41	1148	1	1	0	0
17	6	2	F	yes	67	2218	1	0	0	1
18	12	2	M	yes	39	991	1	0	0	0
19	3	1	F	yes	82	1217	1	1	1	1
20	9	2	M	yes	505	535	1	1	0	0
21	12	2	F	yes	ND	829	1	1	0	0
22	8	2	M	yes	40	1128	1	0	0	0
23	14	3	M	yes	21	490	2	0	0	0
24	6	2	F	yes	40	1380	1	0	0	0
25	11	2	M	yes	40	822	1	0	0	0
26	8	2	F	yes	40	1101	1	0	1	1
27	8	2	M	yes	20	410	2	0	0	0
28	1	1	M	yes	91200	1648	1	0	0	0
29	7	2	M	no	ND	722	1	0	0	0
30	11	2	F	yes	107	1967	1	0	0	1
31	14	3	M	yes	8520	1135	1	1	0	0
32	4	1	F	yes	40	1571	1	0	0	0
33	10	2	F	yes	40	472	2	1	0	0
34	15	3	M	yes	40	859	1	0	0	0
35	7	2	F	yes	49	1133	1	0	0	0
36	10	2	F	yes	35389	388	2	0	0	0
37	13	3	F	yes	40	1000	1	0	0	0
38	13	3	M	no	50	617	1	0	0	0
39	11	2	M	yes	40	340	2	0	0	0
40	4	1	F	yes	41	2113	1	0	0	0
41	6	2	F	yes	40	704	1	0	0	0
42	12	2	M	yes	40	1147	1	0	0	0
43	10	2	M	no	39	2752	1	0	0	0
44	11	2	M	yes	40	712	1	0	0	0
45	13	3	M	yes	48	1260	1	0	0	0
46	10	2	F	yes	50	1208	1	1	0	0
47	14	3	M	no	193910	12	3	0	0	1
48	13	3	F	yes	93	879	1	0	0	0
